# Supplementary material for: Integrative Exploration of Paenibacillus sp. JSM-10 as a Potential Multi-Stress-Tolerant Microbial Inoculant for Sustainable Agriculture
Source: Int J Mol Sci. 2026 Apr 30;27(9):4062. doi: 10.3390/ijms27094062 (PMC13164025; doi:10.3390/ijms27094062)
Supplement: Supplementary file 1 [file ijms-27-04062-s001.zip]

Archive with 1 entries (1 files):
- ijms-4202651-supplementary.pdf
